# Supplementary material for: Chronic N-Acetylcysteine Treatment Prevents Amphetamine-Induced Hyperactivity in Heterozygous Disc1 Mutant Mice, a Putative Prodromal Schizophrenia Animal Model
Source: Int J Mol Sci. 2022 Aug 20;23(16):9419. doi: 10.3390/ijms23169419 (PMC9408838; doi:10.3390/ijms23169419)
Supplement: Supplementary file 1 [file ijms-23-09419-s001.zip]

Archive with 1 entries (1 files):
- ijms-1854313-supplementary.pdf
